# Supplementary material for: Novel Computed Tomography Angiography Parameter Is Associated with Low Cardiac Index in Patients with Chronic Thromboembolic Pulmonary Hypertension: A Retrospective Analysis
Source: J Cardiovasc Dev Dis. 2024 Sep 7;11(9):281. doi: 10.3390/jcdd11090281 (PMC11432232; doi:10.3390/jcdd11090281)
Supplement: Supplementary file 1 [file jcdd-11-00281-s001.zip]

Archive with 1 entries (1 files):
- jcdd-3060475-supplementary.pdf
